# Supplementary material for: Diet Quality Index and Food Choice Motives in Vietnam: The Roles of Sensory Appeal, Mood, Convenience, and Familiarity
Source: Foods. 2023 Jun 28;12(13):2505. doi: 10.3390/foods12132505 (PMC10341352; doi:10.3390/foods12132505)
Supplement: Supplementary file 1 [file foods-12-02505-s001.zip]

Archive with 1 entries (1 files):
- foods-2381382-supplementary.pdf
